# Supplementary material for: In Vitro and In Vivo Anti-Allergic and Anti-Inflammatory Effects of eBV, a Newly Developed Derivative of Bee Venom, through Modulation of IRF3 Signaling Pathway in a Carrageenan-Induced Edema Model
Source: PLoS One. 2016 Dec 8;11(12):e0168120. doi: 10.1371/journal.pone.0168120 (PMC5145209; doi:10.1371/journal.pone.0168120)
Supplement: S1 File — The raw data for Figs 1–7 are presented as mean and standard deviation (SD) values. (XLSX) [file pone.0168120.s001.xlsx]

## Sheet: Fig. 1
		Average (mg/g)					SD
			melittin	PLA2	histamine			melittin	PLA2	histamine
		BV	520.644	18.4149	56.7418		BV	3.02925	2.66968	2.91672
		eBV	828.644	0	0.125465		eBV	2.63125	0	0.0279326

## Sheet: Fig. 2
			Average				SD
	MTT		eBV	BV	Melittin		eBV	BV	Melittin
		0		100			0	2.42934	0
		0.01	101.253	98.0041	101.457		1.03307	2.50265	1.71126
		0.1	99.7224	96.26	99.1493		0.546463	1.28808	2.20966
		1	96.1553	92.4128	92.9133		2.18656	2.05624	2.09617
		2	93.958	86.3573	87.7284		1.23866	3.40559	2.76002
		3	93.1326	78.9041	76.3302		1.62989	1.22746	1.95217
	β-Hexosaminidase		eBV	BV	Melittin		eBV	BV	Melittin
		0.01	9.45293	29.0252	8.43994		2.06057	1.33761	1.31622
		0.1	9.77661	43.74	13.3764		2.50479	3.146	2.10351
		1	29.0776	59.2453	36.2309		2.65583	2.7679	2.39341
		2	45.481	82.8062	53.3403		3.3609	3.65964	2.65937
		3	50.8201	88.3782	61.9291		3.35044	2.77734	2.73606
	Histamine		eBV	BV	Melittin		eBV	BV	Melittin
		0.01	3.25234	30.9213	8.95415		0.284421	1.74676	2.04489
		0.1	7.31588	40.649	11.781		1.44181	1.71272	2.10298
		1	17.2073	71.1669	52.7497		2.29439	2.30197	2.6077
		2	57.0833	104.56	68.9236		2.39356	2.65004	2.3472
		3	67.2063	112.016	77.1422		2.14018	2.08779	2.6504
	β-Hexosaminidase		eBV	BV	Melittin		eBV	BV	Melittin
	C 48/80 -	0		19.0633				2.4028
	C 48/80 +	0		99.9967				3.27094
		0.01	45.64	67.4067	38.89		2.13516	2.20659	2.41261
		0.1	47.92	75.6867	52.7733		2.27229	3.42329	3.60705
		1	70.6067	93.7467	73.7767		1.93536	3.00883	3.76954
		2	89.4833	113.373	94.7353		2.85125	3.26944	2.63703
		3	101.653	132.597	115.483		2.6704	3.67334	3.07014
	Histamine		eBV	BV	Melittin		eBV	BV	Melittin
	C 48/80 -	0		29.0567				2.17054
	C 48/80 +	0		100.003				2.61184
		0.01	20.7867	40.2567	29.6933		1.95452	3.07469	3.04523
		0.1	24.18	52.51	33.7967		1.86652	3.05491	2.63586
		1	54.6467	89.5233	63.7567		2.3803	3.0044	2.71517
		2	87.74	128.53	93.79		3.22501	2.70607	3.01005
		3	109.08	142.427	120.393		2.38162	2.82072	2.81056

## Sheet: Fig. 3
				Average				SD
	TNF-a			eBV	BV	Melittin		eBV	BV	Melittin
		C 48/80 -	0		43.4533				3.47635
		C 48/80 +	0		99.9967				2.48043
			0.5	89.7367	96.7068	86.7633		1.97791	3.25432	2.84679
			1	80.9967	92.5767	77.9		2.41407	3.00703	2.66209
			2	68.0567	84.76	65.8033		2.88405	2.9265	2.50799
				Average				SD
	IL-4			eBV	BV	Melittin		eBV	BV	Melittin
		C 48/80 -	0		23.4367				3.30969
		C 48/80 +	0		100				2.41994
			0.5	85.49	97.4267	86.3133		2.19335	3.04523	3.10503
			1	78.4133	91.65	73.8933		2.63128	2.99722	2.71006
			2	68.39	88.37	66.6167		1.54981	2.95044	3.28203
				Average				SD
	TNF-a_gene			eBV	BV	Melittin		eBV	BV	Melittin
		C 48/80 -	0		2.48				0.575587
		C 48/80 +	0		100				3.41794
			0.5	88.89	95.6833	86.7033		1.97008	3.70446	3.03447
			1	78.49	85.8833	79.4733		2.95511	2.4598	2.73864
			2	64.8033	72.8433	70.2133		1.44462	2.97672	2.51866
				Average				SD
	IL-4_gene			eBV	BV	Melittin		eBV	BV	Melittin
		C 48/80 -	0		2.70667				0.623244
		C 48/80 +	0		99.9967				2.12331
			0.5	85.8633	93.75	89.3667		2.0618	3.40441	3.1812
			1	80.99	87.8433	77.3333		1.69502	2.76789	3.31544
			2	69.0967	75.87	78.28		2.16366	2.99291	2.74698

## Sheet: Fig. 4
		Average				SD
	NO	eBV	BV	Melittin		eBV	BV	Melittin			Average				SD
	LPS -	0	1.35	0		0	0.0550757	0		Viability	eBV	BV	Melittin		eBV	BV	Melittin
	LPS +	0	27	0		0	0.671044	0		LPS +	0	100.047	0		0	1.84587	0
	0.5	27.8267	27.1167	0		0.820508	0.755932	0		0.5	119.247	103.013	0		1.64634	3.09102	0
	1	26.8967	25.1667	18.6467		0.753414	0.551029	0.735822		1	113.973	104.59	112.907		4.16333	3.55848	2.35891
	1.5	25.44	23.9	0		0.75743	0.84788	0		1.5	108.163	99.0533	0		4.20668	2.01733	0
	2	18.3833	17.07	14.4833		0.413562	0.669104	0.496622		2	106.227	93.7333	109.117		3.96254	3.51503	3.0143
	2.5	15.1467	14.49	0		0.545558	0.734302	0		2.5	101.073	77.5533	0		1.35079	1.54014	0
	3	8.83	6.36333	6.10667		0.433128	0.544273	0.255799		3	75.22	63.57	66.83		2.21136	3.86307	2.85935
	5	3.88	3.02667	3.88667		0.348712	0.164418	0.195021		5	31.1533	25.62	29.6467		2.10716	2.24502	2.06524

## Sheet: Fig. 5
	iNOS			Average	SD
			LPS -	3.46333	0.809341
			LPS +	99.9967	2.27724
			eBV 2	89.12	1.41905
			eBV 2.5	77.4867	2.00485
			eBV 3	71.7367	2.59032
			melittin 2	66.387	2.4944
	COX-2			Average	SD
			LPS -	0.603333	0.409186
			LPS +	100.003	1.46289
			eBV 2	89.12	1.41905
			eBV 2.5	73.1333	1.31203
			eBV 3	62.78	2.02037
			melittin 2	60.38	1.76847
	TNF-a			Average	SD
			LPS -	0.456057	0.438881
			LPS +	100.003	3.0025
			eBV 2	86.45	4.28984
			eBV 2.5	73.2867	3.78651
			eBV 3	65.24	3.83859
			melittin 2	64.6633	1.81418
	IL-1b			Average	SD
			LPS -	0.4993	0.450676
			LPS +	100.003	2.43097
			eBV 2	84.3	3.63215
			eBV 2.5	77.3933	2.37685
			eBV 3	69.6267	2.3642
			melittin 2	63.69	2.401

## Sheet: Fig. 6
	NF-kB activity			Average	SD
			LPS -	0.01634	0.00402337
			LPS +	0.0985967	0.00488533
			eBV 2	0.0788413	0.00402308
			eBV 2.5	0.0547833	0.00304219
			eBV 3	0.0488567	0.00206476
			melittin 2	0.0580933	0.00303377
	IFN-b			Average	SD
			LPS -	0.42079	0.22283
			LPS +	100	2.17869
			eBV 2	94.22	0.596322
			eBV 2.5	86.1767	1.09738
			eBV 3	68.9533	2.10536
			melittin 2	70.42	2.71833

## Sheet: Fig. 7A
	Increasement of paw edema													SD
		group	drug	time (h)										time (h)
				0	0.5	1	2	4	5	6	8	24		0	0.5	1	2	4	5	6	8	24
		vehicle	Control	0	17.6546	35.6323	57.5315	66.9706	70.5792	57.0297	42.4386	12.3092		0	4.49937	3.49826	7.41538	4.88652	7.3658	6.29641	4.91896	3.30455
		+ control	Diclofenac 5 mg/kg	0	14.9842	30.7664	38.9959	40.0777	22.1749	13.4211	7.52401	2.50628		0	2.69798	6.65682	9.25371	8.47202	8.15246	6.75172	4.86083	0.693754
		compound	eBV 1 mg/kg	0	16.6162	28.0362	38.804	37.7854	20.2633	16.2622	8.35692	2.53641		0	8.76622	2.92614	6.56583	9.36709	8.61677	5.46356	2.0956	2.55969
			eBV 0.5 mg/kg	0	12.2488	26.4089	42.0241	41.6616	25.0359	20.8406	10.6213	3.70239		0	6.16025	7.01749	4.39154	5.10147	4.16008	5.3654	3.72895	2.91412

## Sheet: Fig. 7C
				Average	SD
	PGE2		Normal	27.6042	6.77294
			Control	100	5.45948
			eBV 0.5 mg/kg	78.5334	5.69141
			eBV 1 mg/kg	62.1524	4.58575
			Diclofenac 5 mg/kg	51.7561	6.72889
	TNF-a		Normal	13.0594	2.71491
			Control	100	5.00492
			eBV 0.5 mg/kg	72.9034	5.56897
			eBV 1 mg/kg	53.4319	2.89699
			Diclofenac 5 mg/kg	47.2786	5.42276
	IL-1b		Normal	19.5044	2.47989
			Control	100	4.06307
			eBV 0.5 mg/kg	72.7141	5.2384
			eBV 1 mg/kg	54.3684	3.54338
			Diclofenac 5 mg/kg	56.0704	3.31562
